# Supplementary material for: In Vitro & In Vivo Studies on Identifying and Designing Temporin-1CEh from the Skin Secretion of Rana chensinensis as the Optimised Antibacterial Prototype Drug
Source: Pharmaceutics. 2022 Mar 10;14(3):604. doi: 10.3390/pharmaceutics14030604 (PMC8949600; doi:10.3390/pharmaceutics14030604)
Supplement: Supplementary file 1 [file pharmaceutics-14-00604-s001.zip]

Archive with 1 entries (1 files):
- pharmaceutics-1589150-supplementary.pdf
